# Supplementary material for: Frequent longitudinal blood microsampling and proteome monitoring identify disease markers and enable timely intervention in a mouse model of type 1 diabetes
Source: Diabetologia. 2025 Aug 4;68(10):2277–89. doi: 10.1007/s00125-025-06502-7 (PMC12423192; doi:10.1007/s00125-025-06502-7)
Supplement: Supplementary file 2 — ESM Tables (XLSX 68 KB) [file 125_2025_6502_MOESM2_ESM.xlsx]

## Sheet: ESM Table 1_ttest
ESM data file 1_ttest p values and fold change
ESM data file 1: Comparison of protein levels in CVB3 infected vs control mice at different time points (T-test and fold changes).
Gene	Uniprot	Fold_change	sampling_day	p.value	FDR_adjusted_p.value
Clmp	Q8R373	-0.271913881	0	0.448261287	0.789223366
Matn2	O08746	-0.536507776	0	0.227945535	0.56270509
Cpe	Q00493	0.134404962	0	0.626169179	0.881228159
Gcg	P55095	-1.108429665	0	0.038431075	0.232507028
Gdnf	P48540	-0.681239386	0	0.070814116	0.319764962
Yes1	Q04736	-0.195744659	0	0.470096202	0.795334705
Il17a	Q62386	-0.083794463	0	0.804465399	0.939208388
Foxo1	Q9R1E0	-0.638288566	0	0.157363671	0.491687243
Tnfrsf11b	O08712	0.302507434	0	0.088467652	0.361342791
Tgfb1	P04202	-0.213005279	0	0.497844562	0.808265289
Pla2g4a	P47713	-0.184578662	0	0.339367422	0.700738717
Il6	P08505	0.148797402	0	0.257742965	0.589533632
Prdx5	P99029	-0.394927349	0	0.0020232	0.033991466
Tgfa	P48030	0.049287755	0	0.870850723	0.961951934
Ccl5	P30882	-0.263184623	0	0.285912261	0.627945232
Epo	P07321	0.234287541	0	0.607825355	0.871964838
Axin1	O35625	-0.344899198	0	0.147449957	0.473211491
Fst	P47931	-0.217201445	0	0.428246963	0.769403933
Rgma	Q6PCX7	0.169401821	0	0.693702863	0.908324904
Nadk	P58058	-0.630096715	0	0.015168743	0.131632256
Tnni3	P48787	-0.246111956	0	0.426938174	0.769403933
Notch3	Q61982	0.325844346	0	0.448942277	0.789223366
Snap29	Q9ERB0	0.337485846	0	0.41095706	0.766379382
Cntn1	P12960	0.052488769	0	0.8651289	0.961900629
Clstn2	Q9ER65	0.243130602	0	0.30883742	0.66248027
S100a4	P07091	0.097608339	0	0.728416422	0.919681272
Ca13	Q9D6N1	-0.193345648	0	0.598608057	0.871434602
Mia	Q61865	0.131086787	0	0.735753939	0.920991364
Cant1	Q8VCF1	0.145406762	0	0.710577967	0.917876064
Kitlg	P20826	-0.1427215	0	0.652496381	0.88697615
Gfra1	P97785	0.173785754	0	0.525130901	0.824927526
Ppp1r2	Q9DCL8	-0.287258981	0	0.477595415	0.795334705
Adam23	Q9R1V7	-0.765128091	0	0.039561461	0.233977785
Itgb6	Q9Z0T9	0.031370993	0	0.933212871	0.988078377
Cyr61	P18406	-0.253478898	0	0.474027105	0.795334705
Dlk1	Q09163	0.161369864	0	0.699619777	0.911481078
Ahr	P30561	-0.351176052	0	0.130297016	0.436663833
Ccl2	P10148	-0.075295183	0	0.242672446	0.571681115
Eno2	P17183	0.33815791	0	0.262335727	0.598385626
Plin1	Q8CGN5	-0.800287938	0	0.078836297	0.333043132
Wfikkn2	Q7TQN3	0.103900316	0	0.874118947	0.963742328
Flrt2	Q8BLU0	0.003203918	0	0.98486797	0.994664274
Qdpr	Q8BVI4	0.372301009	0	0.17558141	0.508326599
Fas	P25446	-0.744925868	0	0.010449811	0.109524604
Erbb4	Q61527	-0.015604984	0	0.978170314	0.99404177
Riox2	Q8CD15	-0.39097355	0	0.483480042	0.797453136
Plxna4	Q80UG2	0.062685277	0	0.893083382	0.967035094
Epcam	Q99JW5	-0.168656451	0	0.671002605	0.893231764
Ccl3	P10855	-0.319861939	0	0.002483886	0.037393772
Crim1	Q9JLL0	-0.289012115	0	0.37514696	0.737818725
Vsig2	Q9Z109	0.510506375	0	0.428309082	0.769403933
Hgf	Q08048	-1.155719698	0	0.002131701	0.033991466
Sez6l2	Q4V9Z5	0.418249192	0	0.278695502	0.618641719
Il1a	P01582	-0.398315161	0	0.158025737	0.491899662
Il23r	Q8K4B4	-0.314045385	0	0.454417589	0.791938671
Dll1	Q61483	0.735699818	0	0.068545501	0.315309306
Ddah1	Q9CWS0	-0.470842174	0	0.218255846	0.558046732
Il10	P18893	0.420637808	0	0.417729031	0.768621418
Tnfrsf12a	Q9CR75	-0.82707939	0	0.019999481	0.149571888
Acvrl1	Q61288	0.799985799	0	0.089532808	0.363397866
Lgmn	O89017	-0.556259458	0	0.184453477	0.521254194
Csf2	P01587	0.094041222	0	0.769802787	0.931350419
Cxcl9	P18340	-0.270978245	0	0.162741636	0.495189091
Map2k6	P70236	0.14253466	0	0.637495168	0.882514919
Itgb1bp2	Q9R000	0.286130495	0	0.571313152	0.850804479
Il17f	Q7TNI7	0.191752214	0	0.628186551	0.881228159
Il1b	P10749	-0.228067185	0	0.103530915	0.387777444
Casp3	P70677	0.544508704	0	0.213637278	0.558046732
Apbb1ip	Q8R5A3	0.19205319	0	0.569031889	0.848934061
Wisp1	O54775	0.10765023	0	0.78257641	0.933502271
Cdh6	P97326	0.028678332	0	0.954938955	0.991324335
Pdgfb	P31240	-0.392017709	0	0.068341709	0.315309306
Igsf3	Q6ZQA6	0.253940261	0	0.425431405	0.769403933
Tgfbr3	O88393	-0.021938443	0	0.96821673	0.993411961
Cxcl1	P12850	-0.190043365	0	0.153911579	0.486407584
Pak4	Q8BTW9	-0.041047647	0	0.931813728	0.988078377
Cntn4	Q69Z26	0.007850029	0	0.98180159	0.994664274
Ghrl	Q9EQX0	-0.466913437	0	0.225461025	0.561490484
Lpl	P11152	0.450832243	0	0.280290581	0.618641719
Fstl3	Q9EQC7	0.094451672	0	0.840330314	0.95314178
Dctn2	Q99KJ8	0.032907444	0	0.91847969	0.983830768
Il5	P04401	0.653013946	0	0.27807896	0.618641719
Eda2r	Q8BX35	-0.393192667	0	0.162637069	0.495189091
Ntf3	P20181	0.420695022	0	0.342510437	0.70509384
Tnfsf12	O54907	-0.764088932	0	0.070764294	0.319764962
Ccl20	O89093	-0.581940018	0	0.02608719	0.185303889
Fli1	P26323	-0.616374781	0	0.159634457	0.49504618
Tpp1	O89023	-0.366436548	0	0.307628076	0.661600121
Tnr	Q8BYI9	-0.355118203	0	0.489034981	0.80023906
Vegfd	P97946	-0.054563514	0	0.887286811	0.967035094
Parp1	P11103	-0.696052102	0	0.162437308	0.495189091
Tnf	P06804	-0.582779779	0	0.051463937	0.263037901
Clmp	Q8R373	-0.214730086	1	0.604341924	0.871964838
Matn2	O08746	0.193852999	1	0.722711839	0.919681272
Cpe	Q00493	-0.180182612	1	0.550401618	0.832535431
Gcg	P55095	0.67957365	1	0.212433723	0.558046732
Gdnf	P48540	0.230533886	1	0.62615291	0.881228159
Yes1	Q04736	0.185501575	1	0.72053891	0.919681272
Il17a	Q62386	-0.733891752	1	0.24010329	0.571681115
Foxo1	Q9R1E0	-0.062602836	1	0.811867741	0.939208388
Tnfrsf11b	O08712	-0.218458084	1	0.335318204	0.694108682
Tgfb1	P04202	-0.135074761	1	0.632662396	0.882514919
Pla2g4a	P47713	-0.341200593	1	0.368697242	0.733849319
Il6	P08505	0.095452476	1	0.829791364	0.947811377
Prdx5	P99029	0.023031171	1	0.960644728	0.991324335
Tgfa	P48030	0.318472935	1	0.476629794	0.795334705
Ccl5	P30882	-0.469538762	1	0.047817727	0.258584282
Epo	P07321	0.277243123	1	0.55100171	0.832535431
Axin1	O35625	0.251758951	1	0.550192325	0.832535431
Fst	P47931	0.365576649	1	0.388899633	0.748267318
Rgma	Q6PCX7	-0.303346111	1	0.480749519	0.797453136
Nadk	P58058	-0.247805519	1	0.644493115	0.88697615
Tnni3	P48787	-0.28674876	1	0.599900632	0.871434602
Notch3	Q61982	-0.596498642	1	0.211286821	0.558046732
Snap29	Q9ERB0	-0.093994596	1	0.831052005	0.947811377
Cntn1	P12960	-0.340077701	1	0.215064102	0.558046732
Clstn2	Q9ER65	0.242270534	1	0.68603991	0.902847423
S100a4	P07091	0.154659799	1	0.811416902	0.939208388
Ca13	Q9D6N1	-0.124210398	1	0.782788215	0.933502271
Mia	Q61865	-0.126098125	1	0.832406567	0.948050396
Cant1	Q8VCF1	0.124533824	1	0.816702946	0.939208388
Kitlg	P20826	0.004752459	1	0.993604457	0.997217564
Gfra1	P97785	0.044017347	1	0.915200563	0.981588169
Ppp1r2	Q9DCL8	-0.111831486	1	0.819575641	0.94050779
Adam23	Q9R1V7	-0.57970177	1	0.316654144	0.672281107
Itgb6	Q9Z0T9	-0.766816315	1	0.224371247	0.561267047
Cyr61	P18406	0.041392075	1	0.911845778	0.979578112
Dlk1	Q09163	-0.443298431	1	0.346120964	0.707625082
Ahr	P30561	-0.162020572	1	0.736240578	0.920991364
Ccl2	P10148	-0.051390286	1	0.625615422	0.881228159
Eno2	P17183	-0.099693411	1	0.851619922	0.958072412
Plin1	Q8CGN5	0.015841262	1	0.970825247	0.993694346
Wfikkn2	Q7TQN3	-0.585659781	1	0.404309432	0.760534562
Flrt2	Q8BLU0	0.155706116	1	0.612373696	0.874216242
Qdpr	Q8BVI4	0.04412546	1	0.922573331	0.986938912
Fas	P25446	-0.631004524	1	0.053681709	0.271027166
Erbb4	Q61527	-0.210268584	1	0.745698269	0.928478446
Riox2	Q8CD15	-0.410863708	1	0.219424321	0.558046732
Plxna4	Q80UG2	0.351738344	1	0.372680841	0.736064908
Epcam	Q99JW5	-0.605742092	1	0.312839989	0.668247418
Ccl3	P10855	-0.336274594	1	0.115239451	0.40689669
Crim1	Q9JLL0	0.579330288	1	0.073879279	0.325383206
Vsig2	Q9Z109	-0.749425562	1	0.216880326	0.558046732
Hgf	Q08048	-0.867388303	1	0.002059258	0.033991466
Sez6l2	Q4V9Z5	-0.147059935	1	0.791668164	0.935076703
Il1a	P01582	-0.669571053	1	0.064359205	0.302780804
Il23r	Q8K4B4	-0.854052473	1	0.043696705	0.246450578
Dll1	Q61483	-0.404849536	1	0.386681144	0.747655756
Ddah1	Q9CWS0	-0.250163267	1	0.392245324	0.751079621
Il10	P18893	-0.837553052	1	0.113065345	0.405273184
Tnfrsf12a	Q9CR75	-0.477666831	1	0.182016019	0.517901251
Acvrl1	Q61288	-0.837360739	1	0.119910163	0.417166449
Lgmn	O89017	0.067567669	1	0.801489582	0.939208388
Csf2	P01587	-0.434278886	1	0.406329737	0.761178783
Cxcl9	P18340	-0.111956686	1	0.486022321	0.799047464
Map2k6	P70236	0.195705513	1	0.543252393	0.832535431
Itgb1bp2	Q9R000	-0.277689608	1	0.637262076	0.882514919
Il17f	Q7TNI7	-0.649989466	1	0.246018799	0.572201028
Il1b	P10749	-0.241860667	1	0.507124974	0.813244455
Casp3	P70677	0.633738356	1	0.100789365	0.387777444
Apbb1ip	Q8R5A3	0.160344863	1	0.710235019	0.917876064
Wisp1	O54775	0.521673663	1	0.255159627	0.586867142
Cdh6	P97326	0.292171255	1	0.434380746	0.770165434
Pdgfb	P31240	-0.874038032	1	0.05496805	0.272536202
Igsf3	Q6ZQA6	0.160263766	1	0.70125282	0.911481078
Tgfbr3	O88393	-0.269858439	1	0.638437725	0.882514919
Cxcl1	P12850	-0.175508423	1	0.367018455	0.732268146
Pak4	Q8BTW9	0.814817165	1	0.170002348	0.500932186
Cntn4	Q69Z26	-0.354339553	1	0.511158156	0.813921064
Ghrl	Q9EQX0	-0.113839149	1	0.647823845	0.88697615
Lpl	P11152	1.013208017	1	0.043874942	0.246450578
Fstl3	Q9EQC7	0.450447459	1	0.352224549	0.716085856
Dctn2	Q99KJ8	0.015326638	1	0.978434834	0.99404177
Il5	P04401	0.316637588	1	0.46979648	0.795334705
Eda2r	Q8BX35	-0.000355802	1	0.999315189	0.999315189
Ntf3	P20181	0.093248658	1	0.837552114	0.952600481
Tnfsf12	O54907	0.308721396	1	0.53958336	0.830436844
Ccl20	O89093	-0.987057832	1	0.075444242	0.32670504
Fli1	P26323	-0.423927512	1	0.193152329	0.53383171
Tpp1	O89023	-0.416338451	1	0.313947156	0.668247418
Tnr	Q8BYI9	-0.710860727	1	0.072740593	0.322868464
Vegfd	P97946	-0.206645878	1	0.731968549	0.919681272
Parp1	P11103	-0.519819028	1	0.103175515	0.387777444
Tnf	P06804	-0.01973827	1	0.977840865	0.99404177
Clmp	Q8R373	0.427327196	2	0.245204245	0.572201028
Matn2	O08746	0.183824987	2	0.618534187	0.87941505
Cpe	Q00493	0.308612391	2	0.58618055	0.863625437
Gcg	P55095	-0.081511026	2	0.892182551	0.967035094
Gdnf	P48540	0.700822503	2	0.124568481	0.424990545
Yes1	Q04736	-0.23008219	2	0.722753038	0.919681272
Il17a	Q62386	-0.302061686	2	0.541801492	0.83230359
Foxo1	Q9R1E0	-0.480908185	2	0.084355747	0.349232791
Tnfrsf11b	O08712	0.316125481	2	0.195351459	0.53383171
Tgfb1	P04202	-0.144150246	2	0.741111938	0.92555156
Pla2g4a	P47713	-0.490323683	2	0.145044723	0.467303621
Il6	P08505	0.764559978	2	0.057684028	0.28174159
Prdx5	P99029	-0.232521906	2	0.60869043	0.871964838
Tgfa	P48030	0.291818723	2	0.547336178	0.832535431
Ccl5	P30882	-0.268961643	2	0.213046798	0.558046732
Epo	P07321	-0.017479699	2	0.968062489	0.993411961
Axin1	O35625	0.044977966	2	0.912143387	0.979578112
Fst	P47931	0.251746677	2	0.605928966	0.871964838
Rgma	Q6PCX7	-0.334731195	2	0.590907997	0.865129023
Nadk	P58058	-0.41134881	2	0.278761403	0.618641719
Tnni3	P48787	0.270436675	2	0.538154261	0.830436844
Notch3	Q61982	0.178654062	2	0.620263755	0.87941505
Snap29	Q9ERB0	-0.153259824	2	0.706463874	0.915417978
Cntn1	P12960	-0.041235558	2	0.867906264	0.961951934
Clstn2	Q9ER65	-0.052720378	2	0.935792814	0.988078377
S100a4	P07091	-0.357066251	2	0.483477671	0.797453136
Ca13	Q9D6N1	-0.277975736	2	0.565011691	0.846418587
Mia	Q61865	0.205751454	2	0.72992563	0.919681272
Cant1	Q8VCF1	-0.186136827	2	0.727544574	0.919681272
Kitlg	P20826	0.606728643	2	0.105412563	0.38965001
Gfra1	P97785	-0.086656328	2	0.865328362	0.961900629
Ppp1r2	Q9DCL8	0.189824421	2	0.561034107	0.846149801
Adam23	Q9R1V7	-0.569771994	2	0.189869881	0.531122506
Itgb6	Q9Z0T9	-0.342263181	2	0.451595084	0.79068449
Cyr61	P18406	0.0975361	2	0.757387521	0.931350419
Dlk1	Q09163	0.131524015	2	0.764848353	0.931350419
Ahr	P30561	0.19114899	2	0.681295338	0.901138243
Ccl2	P10148	0.638454535	2	0.000363175	0.010413551
Eno2	P17183	0.044161318	2	0.93795846	0.988078377
Plin1	Q8CGN5	0.573471346	2	0.186217413	0.522671249
Wfikkn2	Q7TQN3	-0.201545534	2	0.7536616	0.93000269
Flrt2	Q8BLU0	-0.726399331	2	0.39368183	0.751079621
Qdpr	Q8BVI4	-0.060429934	2	0.889811867	0.967035094
Fas	P25446	-0.589045662	2	0.247443234	0.573901955
Erbb4	Q61527	-0.173720554	2	0.636404607	0.882514919
Riox2	Q8CD15	-0.717186599	2	0.006659831	0.077666758
Plxna4	Q80UG2	0.39056679	2	0.532103724	0.825908405
Epcam	Q99JW5	-0.149791451	2	0.750876761	0.929046734
Ccl3	P10855	0.479553664	2	0.272552096	0.613242217
Crim1	Q9JLL0	0.926020834	2	0.020051304	0.149571888
Vsig2	Q9Z109	-0.268893637	2	0.462920672	0.791938671
Hgf	Q08048	-0.769227915	2	0.121492178	0.419148015
Sez6l2	Q4V9Z5	-0.151130117	2	0.655007941	0.88697615
Il1a	P01582	-0.419319015	2	0.305156103	0.657992847
Il23r	Q8K4B4	-0.195472139	2	0.743697174	0.927381416
Dll1	Q61483	0.088559041	2	0.803001744	0.939208388
Ddah1	Q9CWS0	-0.3222151	2	0.462525338	0.791938671
Il10	P18893	0.1175262	2	0.820104619	0.94050779
Tnfrsf12a	Q9CR75	-0.294583513	2	0.655435072	0.88697615
Acvrl1	Q61288	-0.327303903	2	0.417395746	0.768621418
Lgmn	O89017	0.363032026	2	0.324035116	0.679139076
Csf2	P01587	-0.27596692	2	0.646419326	0.88697615
Cxcl9	P18340	0.573976627	2	0.029567874	0.193453795
Map2k6	P70236	-0.00260079	2	0.991270204	0.997173209
Itgb1bp2	Q9R000	-0.671951242	2	0.209713114	0.558046732
Il17f	Q7TNI7	-0.819819624	2	0.065594347	0.30684813
Il1b	P10749	-0.060479017	2	0.893456337	0.967035094
Casp3	P70677	-0.183344344	2	0.483430555	0.797453136
Apbb1ip	Q8R5A3	-0.101895561	2	0.768000021	0.931350419
Wisp1	O54775	0.177207476	2	0.702324792	0.911481078
Cdh6	P97326	0.204395441	2	0.649691937	0.88697615
Pdgfb	P31240	-0.029612231	2	0.957486965	0.991324335
Igsf3	Q6ZQA6	0.601594341	2	0.289154812	0.632169581
Tgfbr3	O88393	0.823073257	2	0.178967281	0.516232277
Cxcl1	P12850	0.351960881	2	0.072604296	0.322868464
Pak4	Q8BTW9	-0.141914447	2	0.750229979	0.929046734
Cntn4	Q69Z26	0.37382298	2	0.382291675	0.743833254
Ghrl	Q9EQX0	-0.022911997	2	0.932141614	0.988078377
Lpl	P11152	0.231981606	2	0.648629633	0.88697615
Fstl3	Q9EQC7	0.099183219	2	0.814599643	0.939208388
Dctn2	Q99KJ8	0.930780702	2	0.069337066	0.317188345
Il5	P04401	0.069419441	2	0.853647593	0.959050485
Eda2r	Q8BX35	0.095862747	2	0.781166407	0.933502271
Ntf3	P20181	0.543996657	2	0.428263982	0.769403933
Tnfsf12	O54907	-0.628885737	2	0.164194105	0.495189091
Ccl20	O89093	-0.151888082	2	0.686616075	0.902847423
Fli1	P26323	-0.733255692	2	0.039369073	0.233977785
Tpp1	O89023	0.217550636	2	0.520108006	0.821850056
Tnr	Q8BYI9	-0.251126793	2	0.651299577	0.88697615
Vegfd	P97946	0.852979445	2	0.096318697	0.379568211
Parp1	P11103	-0.852461042	2	0.038213672	0.232507028
Tnf	P06804	0.453911454	2	0.289362646	0.632169581
Clmp	Q8R373	0.155104015	3	0.680420672	0.901138243
Matn2	O08746	-0.032950822	3	0.952735771	0.991324335
Cpe	Q00493	1.252060485	3	0.046082081	0.253375086
Gcg	P55095	-0.037133788	3	0.933065895	0.988078377
Gdnf	P48540	0.079622022	3	0.857063865	0.959544959
Yes1	Q04736	-0.128534564	3	0.809628531	0.939208388
Il17a	Q62386	0.30834681	3	0.432106824	0.769428924
Foxo1	Q9R1E0	-1.196495204	3	0.001957411	0.033991466
Tnfrsf11b	O08712	1.019970561	3	0.013751303	0.127933474
Tgfb1	P04202	0.726151883	3	0.33253652	0.690075786
Pla2g4a	P47713	0.253297303	3	0.72805963	0.919681272
Il6	P08505	0.635354937	3	0.083906463	0.34911835
Prdx5	P99029	-0.089393266	3	0.875423414	0.963897056
Tgfa	P48030	0.07773088	3	0.858723206	0.959544959
Ccl5	P30882	0.788997642	3	0.024185943	0.175666326
Epo	P07321	-0.339161485	3	0.493661166	0.806215869
Axin1	O35625	0.112322764	3	0.804468837	0.939208388
Fst	P47931	0.296331581	3	0.619686878	0.87941505
Rgma	Q6PCX7	0.70181941	3	0.078252576	0.333043132
Nadk	P58058	-0.143100827	3	0.781862643	0.933502271
Tnni3	P48787	0.576071488	3	0.180078006	0.516232277
Notch3	Q61982	0.705654657	3	0.193764154	0.53383171
Snap29	Q9ERB0	-0.267950127	3	0.455340335	0.791938671
Cntn1	P12960	-0.016697503	3	0.972092295	0.993694346
Clstn2	Q9ER65	-0.270501438	3	0.578656464	0.858651527
S100a4	P07091	-0.582731349	3	0.279411962	0.618641719
Ca13	Q9D6N1	-0.149345603	3	0.815461663	0.939208388
Mia	Q61865	0.608633862	3	0.098325669	0.38402667
Cant1	Q8VCF1	0.374838655	3	0.530416433	0.825908405
Kitlg	P20826	0.902757605	3	0.006345615	0.07572119
Gfra1	P97785	0.265505703	3	0.628797576	0.881228159
Ppp1r2	Q9DCL8	0.04683837	3	0.935071279	0.988078377
Adam23	Q9R1V7	0.604071429	3	0.320311035	0.676575349
Itgb6	Q9Z0T9	0.98572594	3	0.037589589	0.232507028
Cyr61	P18406	1.326218255	3	0.017051428	0.139787944
Dlk1	Q09163	-0.144936146	3	0.810909613	0.939208388
Ahr	P30561	-0.505813547	3	0.328248803	0.684609595
Ccl2	P10148	1.527966671	3	0.000438844	0.011355078
Eno2	P17183	0.385552912	3	0.356276025	0.718591888
Plin1	Q8CGN5	0.739215602	3	0.206961699	0.552788023
Wfikkn2	Q7TQN3	-0.075470119	3	0.882015096	0.966016533
Flrt2	Q8BLU0	-0.460814156	3	0.405067321	0.760534562
Qdpr	Q8BVI4	0.370887122	3	0.525306388	0.824927526
Fas	P25446	-0.381175181	3	0.420110462	0.769403933
Erbb4	Q61527	-0.748962235	3	0.09945658	0.386619947
Riox2	Q8CD15	-1.531518398	3	0.001459769	0.029480214
Plxna4	Q80UG2	-0.076116115	3	0.865478223	0.961900629
Epcam	Q99JW5	-0.439195659	3	0.373366258	0.736064908
Ccl3	P10855	0.278039043	3	0.519440721	0.821850056
Crim1	Q9JLL0	0.519500699	3	0.382696819	0.743833254
Vsig2	Q9Z109	1.432828634	3	0.016676623	0.139477212
Hgf	Q08048	-0.38265245	3	0.617209132	0.87941505
Sez6l2	Q4V9Z5	-0.267887564	3	0.669237181	0.892316242
Il1a	P01582	-0.125632727	3	0.838990291	0.952927244
Il23r	Q8K4B4	0.477266989	3	0.303692813	0.657992847
Dll1	Q61483	0.882507112	3	0.049578387	0.26147073
Ddah1	Q9CWS0	0.02299913	3	0.962607785	0.991342346
Il10	P18893	0.760695207	3	0.185200454	0.521584952
Tnfrsf12a	Q9CR75	-1.030783499	3	0.027570711	0.185597954
Acvrl1	Q61288	-0.148422619	3	0.786385206	0.934403029
Lgmn	O89017	1.341870828	3	0.000745233	0.016677102
Csf2	P01587	0.509001689	3	0.239115272	0.571681115
Cxcl9	P18340	1.935184152	3	8.23523112700626e-06	0.000757641
Map2k6	P70236	-0.328314747	3	0.626069298	0.881228159
Itgb1bp2	Q9R000	-0.301319911	3	0.585064694	0.863517944
Il17f	Q7TNI7	-0.234516505	3	0.505965165	0.813244455
Il1b	P10749	-1.054844281	3	0.017362858	0.140820538
Casp3	P70677	-0.128726139	3	0.768639694	0.931350419
Apbb1ip	Q8R5A3	-0.242738355	3	0.606167328	0.871964838
Wisp1	O54775	-0.035714084	3	0.953940606	0.991324335
Cdh6	P97326	0.055486419	3	0.900090817	0.971675614
Pdgfb	P31240	0.319656136	3	0.696218617	0.909257121
Igsf3	Q6ZQA6	0.299157513	3	0.605807069	0.871964838
Tgfbr3	O88393	0.829588064	3	0.0931777	0.376194506
Cxcl1	P12850	1.760821716	3	0.000588909	0.013931915
Pak4	Q8BTW9	-0.222829875	3	0.601986387	0.871964838
Cntn4	Q69Z26	0.765067409	3	0.194916058	0.53383171
Ghrl	Q9EQX0	-0.168090636	3	0.460897488	0.791938671
Lpl	P11152	0.104219873	3	0.763317657	0.931350419
Fstl3	Q9EQC7	-0.054412729	3	0.911197994	0.979578112
Dctn2	Q99KJ8	0.666232962	3	0.165991367	0.495189091
Il5	P04401	0.177582869	3	0.726801436	0.919681272
Eda2r	Q8BX35	0.449675133	3	0.330592644	0.687765602
Ntf3	P20181	0.09852951	3	0.842409724	0.954193231
Tnfsf12	O54907	-0.387837999	3	0.381584229	0.743833254
Ccl20	O89093	0.087245762	3	0.808770793	0.939208388
Fli1	P26323	-1.56821863	3	0.002810174	0.040525584
Tpp1	O89023	0.793954484	3	0.148404862	0.474437166
Tnr	Q8BYI9	0.373454354	3	0.533648547	0.825908405
Vegfd	P97946	-0.20070109	3	0.68639353	0.902847423
Parp1	P11103	-1.352620189	3	0.002326856	0.035678453
Tnf	P06804	-0.028522126	3	0.948082909	0.991177587
Clmp	Q8R373	-0.000543672	4	0.99897127	0.999315189
Matn2	O08746	-0.364525954	4	0.52803332	0.824927526
Cpe	Q00493	1.327340526	4	0.01771195	0.140820538
Gcg	P55095	-0.205030629	4	0.645892602	0.88697615
Gdnf	P48540	0.121122356	4	0.776028205	0.933502271
Yes1	Q04736	-0.155698041	4	0.78355565	0.933502271
Il17a	Q62386	-0.970684319	4	0.142009136	0.462927419
Foxo1	Q9R1E0	-1.743778534	4	0.00070442	0.016201656
Tnfrsf11b	O08712	2.145848535	4	0.002037618	0.033991466
Tgfb1	P04202	-0.18272981	4	0.702285978	0.911481078
Pla2g4a	P47713	-0.176068689	4	0.775995512	0.933502271
Il6	P08505	1.022242263	4	0.075757691	0.32670504
Prdx5	P99029	-0.875849523	4	0.064296018	0.302780804
Tgfa	P48030	-0.246554731	4	0.658804749	0.88697615
Ccl5	P30882	1.67819223	4	0.000109621	0.00477717
Epo	P07321	0.183961614	4	0.778891194	0.933502271
Axin1	O35625	-0.408288961	4	0.353675586	0.716085856
Fst	P47931	-0.168529983	4	0.729896775	0.919681272
Rgma	Q6PCX7	-0.225952898	4	0.694407807	0.908324904
Nadk	P58058	-0.026752602	4	0.933456058	0.988078377
Tnni3	P48787	0.289586138	4	0.422874245	0.769403933
Notch3	Q61982	-0.006892299	4	0.987664496	0.994873726
Snap29	Q9ERB0	-0.234104836	4	0.673749314	0.895448526
Cntn1	P12960	-0.888159581	4	0.016917883	0.139787944
Clstn2	Q9ER65	-0.400816644	4	0.362109328	0.725972212
S100a4	P07091	-0.842186006	4	0.080453678	0.336442655
Ca13	Q9D6N1	-0.003248259	4	0.992355948	0.997173209
Mia	Q61865	0.327316401	4	0.232549588	0.56889942
Cant1	Q8VCF1	0.821541174	4	0.101783624	0.387777444
Kitlg	P20826	0.247306627	4	0.516919386	0.819941096
Gfra1	P97785	0.040392076	4	0.940631649	0.989348235
Ppp1r2	Q9DCL8	-0.714906482	4	0.08859008	0.361342791
Adam23	Q9R1V7	-0.112687707	4	0.786568734	0.934403029
Itgb6	Q9Z0T9	0.104093971	4	0.85995216	0.959623165
Cyr61	P18406	0.270844116	4	0.428688995	0.769403933
Dlk1	Q09163	0.327478573	4	0.384576974	0.745737083
Ahr	P30561	-0.817890945	4	0.192866594	0.53383171
Ccl2	P10148	1.893881784	4	2.69312782497268e-05	0.001597303
Eno2	P17183	0.435629538	4	0.296071165	0.643430249
Plin1	Q8CGN5	0.388383279	4	0.344031294	0.70509384
Wfikkn2	Q7TQN3	0.673305002	4	0.212224585	0.558046732
Flrt2	Q8BLU0	-0.118152989	4	0.802961541	0.939208388
Qdpr	Q8BVI4	0.038576817	4	0.936687664	0.988078377
Fas	P25446	-0.066547959	4	0.879575674	0.965900077
Erbb4	Q61527	-0.08362874	4	0.813467662	0.939208388
Riox2	Q8CD15	-1.975749387	4	2.7007543249595e-05	0.001597303
Plxna4	Q80UG2	0.713481097	4	0.213717868	0.558046732
Epcam	Q99JW5	0.802159322	4	0.172054281	0.502385822
Ccl3	P10855	0.286857748	4	0.46439334	0.79281997
Crim1	Q9JLL0	-0.44011403	4	0.357411015	0.718591888
Vsig2	Q9Z109	0.245122684	4	0.638178773	0.882514919
Hgf	Q08048	-0.566040924	4	0.121192994	0.419148015
Sez6l2	Q4V9Z5	-0.750061248	4	0.144503606	0.467303621
Il1a	P01582	-1.742135518	4	0.000126918	0.005251958
Il23r	Q8K4B4	-0.977495272	4	0.043239713	0.246450578
Dll1	Q61483	1.590980849	4	0.001782801	0.032803537
Ddah1	Q9CWS0	-0.88152276	4	0.12640959	0.42668955
Il10	P18893	0.346699676	4	0.429305093	0.769403933
Tnfrsf12a	Q9CR75	0.136149571	4	0.812984111	0.939208388
Acvrl1	Q61288	-0.088004702	4	0.857631738	0.959544959
Lgmn	O89017	1.474518153	4	0.002838749	0.040525584
Csf2	P01587	0.017969513	4	0.974145932	0.99404177
Cxcl9	P18340	2.252297195	4	8.09409071926225e-08	2.23396903851638e-05
Map2k6	P70236	-0.597628535	4	0.132185092	0.437797025
Itgb1bp2	Q9R000	-0.276688136	4	0.515204736	0.818789869
Il17f	Q7TNI7	-0.25962907	4	0.565176971	0.846418587
Il1b	P10749	-1.004469772	4	0.029672261	0.193453795
Casp3	P70677	0.193270905	4	0.763330197	0.931350419
Apbb1ip	Q8R5A3	-0.202070952	4	0.669236083	0.892316242
Wisp1	O54775	-0.720574186	4	0.040616149	0.235843574
Cdh6	P97326	-0.209052675	4	0.629715598	0.881228159
Pdgfb	P31240	-0.800254388	4	0.115483964	0.40689669
Igsf3	Q6ZQA6	0.441133711	4	0.353718738	0.716085856
Tgfbr3	O88393	0.281969874	4	0.468790489	0.795334705
Cxcl1	P12850	2.816767216	4	5.64641356195465e-05	0.002922019
Pak4	Q8BTW9	-0.191748373	4	0.728596353	0.919681272
Cntn4	Q69Z26	-0.520256958	4	0.363220673	0.726441345
Ghrl	Q9EQX0	0.017465139	4	0.960582116	0.991324335
Lpl	P11152	1.094574933	4	0.050599276	0.261851255
Fstl3	Q9EQC7	-0.271632975	4	0.590187616	0.865129023
Dctn2	Q99KJ8	-0.248572112	4	0.28092909	0.618641719
Il5	P04401	-0.043957673	4	0.941553634	0.989348235
Eda2r	Q8BX35	0.380256459	4	0.43167004	0.769428924
Ntf3	P20181	0.499410653	4	0.279779075	0.618641719
Tnfsf12	O54907	-0.762841022	4	0.219781933	0.558046732
Ccl20	O89093	0.380626705	4	0.357560215	0.718591888
Fli1	P26323	-1.450574838	4	0.003047576	0.042769371
Tpp1	O89023	1.461141081	4	0.014843245	0.131632256
Tnr	Q8BYI9	-0.099556094	4	0.870987618	0.961951934
Vegfd	P97946	0.729494654	4	0.027922599	0.186450903
Parp1	P11103	-1.861208348	4	0.000191525	0.006894896
Tnf	P06804	0.580771151	4	0.234072894	0.56889942
Clmp	Q8R373	0.523534054	5	0.380822224	0.743833254
Matn2	O08746	0.104569407	5	0.830901201	0.947811377
Cpe	Q00493	0.788597951	5	0.142918168	0.4640637
Gcg	P55095	0.24468585	5	0.690118799	0.905575857
Gdnf	P48540	-0.559934773	5	0.183611771	0.520652556
Yes1	Q04736	0.356512949	5	0.389496635	0.748267318
Il17a	Q62386	-1.065826512	5	0.135079552	0.443832815
Foxo1	Q9R1E0	-1.932269429	5	5.43846007374224e-06	0.000562881
Tnfrsf11b	O08712	1.998283977	5	0.000364726	0.010413551
Tgfb1	P04202	-0.899959581	5	0.044349198	0.246450578
Pla2g4a	P47713	-0.711691034	5	0.087392923	0.360006666
Il6	P08505	0.828079389	5	0.093594285	0.376194506
Prdx5	P99029	-0.329246601	5	0.48643514	0.799047464
Tgfa	P48030	-0.147405073	5	0.763775489	0.931350419
Ccl5	P30882	2.054913746	5	1.76657445247782e-05	0.001329749
Epo	P07321	0.450854457	5	0.393623633	0.751079621
Axin1	O35625	-1.511497214	5	0.008479489	0.092978379
Fst	P47931	-0.476398795	5	0.395546229	0.752710519
Rgma	Q6PCX7	-0.566928983	5	0.274673657	0.616340888
Nadk	P58058	-0.02440833	5	0.96614764	0.993411961
Tnni3	P48787	0.571045427	5	0.166141875	0.495189091
Notch3	Q61982	-0.034779103	5	0.947077024	0.991177587
Snap29	Q9ERB0	-0.162959461	5	0.612096223	0.874216242
Cntn1	P12960	-1.923034361	5	2.31115911808557e-05	0.0015947
Clstn2	Q9ER65	-0.323520164	5	0.407924716	0.762441682
S100a4	P07091	-0.811387235	5	0.167892737	0.49661961
Ca13	Q9D6N1	0.634282891	5	0.161059484	0.495189091
Mia	Q61865	-0.548042802	5	0.220388021	0.558046732
Cant1	Q8VCF1	0.279504133	5	0.526663525	0.824927526
Kitlg	P20826	-0.487258005	5	0.412945772	0.766634751
Gfra1	P97785	0.545891433	5	0.371381407	0.736064908
Ppp1r2	Q9DCL8	-1.421077501	5	0.00341466	0.047122303
Adam23	Q9R1V7	1.05170455	5	0.036586374	0.229496345
Itgb6	Q9Z0T9	0.353670262	5	0.414562519	0.767914464
Cyr61	P18406	0.06093783	5	0.884305279	0.967035094
Dlk1	Q09163	-0.129245675	5	0.822204514	0.941611809
Ahr	P30561	-0.703879177	5	0.200155269	0.543372338
Ccl2	P10148	2.127976174	5	2.73680854638583e-08	1.13303873820373e-05
Eno2	P17183	0.554259535	5	0.219217274	0.558046732
Plin1	Q8CGN5	1.033531651	5	0.066521334	0.309436317
Wfikkn2	Q7TQN3	0.608671176	5	0.181591871	0.517901251
Flrt2	Q8BLU0	0.01441243	5	0.977277232	0.99404177
Qdpr	Q8BVI4	-0.035195975	5	0.945537924	0.991019495
Fas	P25446	-0.080859917	5	0.847119388	0.956909759
Erbb4	Q61527	-0.243433805	5	0.532878355	0.825908405
Riox2	Q8CD15	-1.758715905	5	4.04227882872879e-05	0.002231338
Plxna4	Q80UG2	-0.802054938	5	0.015261711	0.131632256
Epcam	Q99JW5	-0.199144449	5	0.656017436	0.88697615
Ccl3	P10855	0.668159025	5	0.117853975	0.411743
Crim1	Q9JLL0	-0.410507362	5	0.201543021	0.545351704
Vsig2	Q9Z109	-0.422074627	5	0.304390247	0.657992847
Hgf	Q08048	-0.592440831	5	0.250322071	0.578957193
Sez6l2	Q4V9Z5	-1.101220724	5	0.027419983	0.185597954
Il1a	P01582	-1.38533044	5	0.024136408	0.175666326
Il23r	Q8K4B4	-0.50519151	5	0.403149586	0.760534562
Dll1	Q61483	0.193488205	5	0.466068698	0.794042967
Ddah1	Q9CWS0	-0.571061506	5	0.165409399	0.495189091
Il10	P18893	-0.074446111	5	0.881255251	0.966016533
Tnfrsf12a	Q9CR75	0.098006825	5	0.771626072	0.931350419
Acvrl1	Q61288	1.221258443	5	0.049902348	0.261513569
Lgmn	O89017	1.759583101	5	0.000243965	0.007769343
Csf2	P01587	-0.362755103	5	0.52777438	0.824927526
Cxcl9	P18340	1.988385963	5	6.04775644976026e-09	5.0075423404015e-06
Map2k6	P70236	-1.099415208	5	0.027062968	0.185597954
Itgb1bp2	Q9R000	-0.357111237	5	0.451683289	0.79068449
Il17f	Q7TNI7	-0.176649076	5	0.56230286	0.846418587
Il1b	P10749	-0.644743141	5	0.241218004	0.571681115
Casp3	P70677	-0.353587456	5	0.500790786	0.810134995
Apbb1ip	Q8R5A3	-0.591289158	5	0.322296746	0.67903742
Wisp1	O54775	-0.869010771	5	0.104105693	0.387777444
Cdh6	P97326	-1.224592217	5	0.032861362	0.210924088
Pdgfb	P31240	-1.100883427	5	0.012051504	0.1216908
Igsf3	Q6ZQA6	-1.230073187	5	0.038470366	0.232507028
Tgfbr3	O88393	0.269406967	5	0.590860927	0.865129023
Cxcl1	P12850	2.069256963	5	3.50352973791706e-06	0.000414418
Pak4	Q8BTW9	-0.877347298	5	0.072918361	0.322868464
Cntn4	Q69Z26	-0.926228997	5	0.022328502	0.165071427
Ghrl	Q9EQX0	0.427904986	5	0.101723976	0.387777444
Lpl	P11152	-0.235707405	5	0.476866802	0.795334705
Fstl3	Q9EQC7	-0.216965665	5	0.731525623	0.919681272
Dctn2	Q99KJ8	-1.103978072	5	0.019948826	0.149571888
Il5	P04401	-0.555652418	5	0.225816825	0.561490484
Eda2r	Q8BX35	1.022001997	5	0.050385662	0.261851255
Ntf3	P20181	-0.498784032	5	0.292241631	0.636779133
Tnfsf12	O54907	-1.184220005	5	0.015029947	0.131632256
Ccl20	O89093	0.249570367	5	0.242940319	0.571681115
Fli1	P26323	-1.418116946	5	0.000417698	0.011156579
Tpp1	O89023	1.543750511	5	0.007705364	0.087397827
Tnr	Q8BYI9	-0.587559602	5	0.131315573	0.436663833
Vegfd	P97946	0.640992977	5	0.078176728	0.333043132
Parp1	P11103	-1.519272922	5	0.000138693	0.005251958
Tnf	P06804	0.211948343	5	0.523521393	0.824927526
Clmp	Q8R373	1.11032525	7	0.046388158	0.253375086
Matn2	O08746	0.216190701	7	0.676669054	0.897887783
Cpe	Q00493	-0.842487678	7	0.037867554	0.232507028
Gcg	P55095	-0.030015844	7	0.954532892	0.991324335
Gdnf	P48540	-0.69091722	7	0.094290502	0.377162007
Yes1	Q04736	0.255036034	7	0.501166972	0.810134995
Il17a	Q62386	0.253206101	7	0.419583691	0.769403933
Foxo1	Q9R1E0	-0.196541549	7	0.662368294	0.888883221
Tnfrsf11b	O08712	0.909621814	7	0.00054991	0.013391932
Tgfb1	P04202	1.241083176	7	0.029086872	0.192671437
Pla2g4a	P47713	0.846733054	7	0.115260319	0.40689669
Il6	P08505	-0.01777604	7	0.950990214	0.991324335
Prdx5	P99029	-0.098114583	7	0.787919784	0.934667021
Tgfa	P48030	-0.18293753	7	0.686949126	0.902847423
Ccl5	P30882	1.494551403	7	0.001497727	0.029526624
Epo	P07321	-0.619206547	7	0.194233669	0.53383171
Axin1	O35625	-0.82854603	7	0.054319143	0.272150501
Fst	P47931	0.543861959	7	0.102373302	0.387777444
Rgma	Q6PCX7	-0.128108408	7	0.815579842	0.939208388
Nadk	P58058	0.860388131	7	0.058240946	0.28200879
Tnni3	P48787	1.552124658	7	0.008766779	0.094271338
Notch3	Q61982	0.097245697	7	0.867972578	0.961951934
Snap29	Q9ERB0	-0.779878228	7	0.102168083	0.387777444
Cntn1	P12960	-1.980423655	7	0.001120169	0.023782049
Clstn2	Q9ER65	-0.378127974	7	0.475191286	0.795334705
S100a4	P07091	-1.045859168	7	0.027332781	0.185597954
Ca13	Q9D6N1	0.415815803	7	0.233083328	0.56889942
Mia	Q61865	-0.565951125	7	0.324360665	0.679139076
Cant1	Q8VCF1	0.237256934	7	0.660777476	0.888187905
Kitlg	P20826	0.139151399	7	0.793911741	0.935076703
Gfra1	P97785	-0.0808857	7	0.803495412	0.939208388
Ppp1r2	Q9DCL8	-1.008787616	7	0.049159584	0.26147073
Adam23	Q9R1V7	-0.741386587	7	0.222028458	0.560486474
Itgb6	Q9Z0T9	0.559461732	7	0.103308693	0.387777444
Cyr61	P18406	2.212730094	7	0.000139545	0.005251958
Dlk1	Q09163	-0.336503809	7	0.510391787	0.813921064
Ahr	P30561	-0.80554548	7	0.052949465	0.268970289
Ccl2	P10148	1.457829233	7	3.99423205457253e-07	8.26806035296514e-05
Eno2	P17183	0.009066287	7	0.987398183	0.994873726
Plin1	Q8CGN5	-0.300853958	7	0.58204568	0.861966745
Wfikkn2	Q7TQN3	0.733902203	7	0.00684107	0.078672306
Flrt2	Q8BLU0	-0.710973064	7	0.166259139	0.495189091
Qdpr	Q8BVI4	-0.01958509	7	0.971477425	0.993694346
Fas	P25446	1.162730103	7	0.01802775	0.140820538
Erbb4	Q61527	-0.867069129	7	0.151307058	0.480008598
Riox2	Q8CD15	0.55012954	7	0.224364223	0.561267047
Plxna4	Q80UG2	0.528820285	7	0.416949309	0.768621418
Epcam	Q99JW5	0.3883981	7	0.508768874	0.813244455
Ccl3	P10855	1.303352622	7	0.001981249	0.033991466
Crim1	Q9JLL0	1.061279584	7	0.104437645	0.387777444
Vsig2	Q9Z109	0.134757558	7	0.771519481	0.931350419
Hgf	Q08048	1.103040325	7	0.019750585	0.149571888
Sez6l2	Q4V9Z5	-1.03133806	7	0.049539495	0.26147073
Il1a	P01582	-0.426875629	7	0.126770084	0.42668955
Il23r	Q8K4B4	0.641427257	7	0.343214087	0.70509384
Dll1	Q61483	1.656829496	7	0.018014362	0.140820538
Ddah1	Q9CWS0	-0.954539973	7	0.010653107	0.110259657
Il10	P18893	0.73974759	7	0.124725486	0.424990545
Tnfrsf12a	Q9CR75	-0.171692002	7	0.765670227	0.931350419
Acvrl1	Q61288	-0.111810843	7	0.769186825	0.931350419
Lgmn	O89017	0.542294896	7	0.170928118	0.501874048
Csf2	P01587	0.668971412	7	0.109838961	0.40241885
Cxcl9	P18340	2.171870255	7	8.10239967480474e-07	0.000134176
Map2k6	P70236	-1.321829443	7	0.002674726	0.03954774
Itgb1bp2	Q9R000	-0.022623537	7	0.959594788	0.991324335
Il17f	Q7TNI7	0.978485956	7	0.112752215	0.405273184
Il1b	P10749	0.075330786	7	0.85673923	0.959544959
Casp3	P70677	-0.532782284	7	0.271146156	0.611741191
Apbb1ip	Q8R5A3	-0.67928581	7	0.242928258	0.571681115
Wisp1	O54775	-0.619951521	7	0.204607995	0.548269968
Cdh6	P97326	-0.612229288	7	0.156595235	0.491139602
Pdgfb	P31240	0.344032615	7	0.531446074	0.825908405
Igsf3	Q6ZQA6	0.063608263	7	0.879394249	0.965900077
Tgfbr3	O88393	-0.562426249	7	0.17231591	0.502385822
Cxcl1	P12850	0.668829157	7	0.003978165	0.051467505
Pak4	Q8BTW9	-0.695586357	7	0.054561574	0.272150501
Cntn4	Q69Z26	-0.44864214	7	0.396363706	0.752710519
Ghrl	Q9EQX0	1.398403598	7	0.009136985	0.096992612
Lpl	P11152	-1.252387545	7	0.012904151	0.127198062
Fstl3	Q9EQC7	-0.197803533	7	0.665671262	0.89042941
Dctn2	Q99KJ8	-0.898092821	7	0.002209648	0.034520544
Il5	P04401	0.32076494	7	0.438647082	0.774413186
Eda2r	Q8BX35	0.875176979	7	0.107080066	0.394054642
Ntf3	P20181	0.571588733	7	0.150842146	0.480008598
Tnfsf12	O54907	-0.184267646	7	0.655307273	0.88697615
Ccl20	O89093	1.079572733	7	0.00640155	0.07572119
Fli1	P26323	0.322360387	7	0.474101359	0.795334705
Tpp1	O89023	-0.172504839	7	0.722855205	0.919681272
Tnr	Q8BYI9	-0.149002977	7	0.748010733	0.929046734
Vegfd	P97946	0.077205771	7	0.888539649	0.967035094
Parp1	P11103	0.07029806	7	0.890982615	0.967035094
Tnf	P06804	-0.010378385	7	0.983783091	0.994664274
Clmp	Q8R373	1.147566218	9	0.06327648	0.30224029
Matn2	O08746	-0.155856408	9	0.461132914	0.791938671
Cpe	Q00493	-0.737679667	9	0.074658315	0.32670504
Gcg	P55095	0.905403712	9	0.04097019	0.235843574
Gdnf	P48540	-0.713111957	9	0.16559859	0.495189091
Yes1	Q04736	-0.435051714	9	0.458227639	0.791938671
Il17a	Q62386	0.398182293	9	0.353440712	0.716085856
Foxo1	Q9R1E0	0.300607822	9	0.495224005	0.807176134
Tnfrsf11b	O08712	0.481479855	9	0.013685045	0.127933474
Tgfb1	P04202	0.3784913	9	0.458642139	0.791938671
Pla2g4a	P47713	-0.478155315	9	0.116085168	0.40728186
Il6	P08505	-0.433257266	9	0.034238278	0.218071494
Prdx5	P99029	0.696504476	9	0.057845495	0.28174159
Tgfa	P48030	-0.141531459	9	0.634022013	0.882514919
Ccl5	P30882	1.537432965	9	0.005218658	0.063544838
Epo	P07321	-1.004279323	9	0.014323228	0.130325631
Axin1	O35625	-1.818441395	9	0.000943256	0.020553052
Fst	P47931	0.656224147	9	0.019446356	0.149571888
Rgma	Q6PCX7	-0.128223502	9	0.793518233	0.935076703
Nadk	P58058	0.92924682	9	0.004924699	0.061782587
Tnni3	P48787	0.352305657	9	0.478353482	0.795334705
Notch3	Q61982	-0.103570129	9	0.85087186	0.958072412
Snap29	Q9ERB0	-1.233907589	9	0.026184245	0.185303889
Cntn1	P12960	-1.842377771	9	6.925220221209e-05	0.00337299
Clstn2	Q9ER65	-0.483205518	9	0.235486671	0.56889942
S100a4	P07091	0.331438355	9	0.141134806	0.461895728
Ca13	Q9D6N1	0.349699369	9	0.313595519	0.668247418
Mia	Q61865	-0.723085124	9	0.202572119	0.546350862
Cant1	Q8VCF1	-0.833127257	9	0.112067798	0.405205837
Kitlg	P20826	-0.26243378	9	0.658078286	0.88697615
Gfra1	P97785	0.105160773	9	0.7691325	0.931350419
Ppp1r2	Q9DCL8	-1.36501908	9	0.001245016	0.025771834
Adam23	Q9R1V7	-0.540729234	9	0.219196017	0.558046732
Itgb6	Q9Z0T9	0.621790664	9	0.264592998	0.600227404
Cyr61	P18406	0.884146883	9	0.071058881	0.319764962
Dlk1	Q09163	0.069774781	9	0.887820264	0.967035094
Ahr	P30561	-0.119067599	9	0.751764869	0.929046734
Ccl2	P10148	0.80539686	9	2.22799607071665e-06	0.000307463
Eno2	P17183	-0.347598062	9	0.548171549	0.832535431
Plin1	Q8CGN5	0.243402772	9	0.547976242	0.832535431
Wfikkn2	Q7TQN3	0.474621568	9	0.032825243	0.210924088
Flrt2	Q8BLU0	-0.697433154	9	0.195219689	0.53383171
Qdpr	Q8BVI4	-1.240856419	9	0.046513301	0.253375086
Fas	P25446	1.684683358	9	0.001600686	0.030142061
Erbb4	Q61527	-0.757287763	9	0.180182522	0.516232277
Riox2	Q8CD15	0.573881805	9	0.160918648	0.495189091
Plxna4	Q80UG2	-0.100342368	9	0.791788312	0.935076703
Epcam	Q99JW5	0.257646856	9	0.665124795	0.89042941
Ccl3	P10855	0.480404512	9	0.095630151	0.379568211
Crim1	Q9JLL0	-0.42103364	9	0.461092521	0.791938671
Vsig2	Q9Z109	-0.172931515	9	0.72920748	0.919681272
Hgf	Q08048	0.952501458	9	0.038753501	0.232521007
Sez6l2	Q4V9Z5	-0.470267221	9	0.217064605	0.558046732
Il1a	P01582	-0.863999073	9	0.014792122	0.131632256
Il23r	Q8K4B4	0.261424154	9	0.566179399	0.846418587
Dll1	Q61483	0.390107972	9	0.423623733	0.769403933
Ddah1	Q9CWS0	-1.776302366	9	0.000364162	0.010413551
Il10	P18893	-0.639633261	9	0.241302984	0.571681115
Tnfrsf12a	Q9CR75	0.478039527	9	0.380395632	0.743833254
Acvrl1	Q61288	0.048302984	9	0.910633583	0.979578112
Lgmn	O89017	0.441406453	9	0.234943964	0.56889942
Csf2	P01587	0.366724696	9	0.48734175	0.799047464
Cxcl9	P18340	1.276148372	9	0.003618979	0.048330881
Map2k6	P70236	-2.009881499	9	9.21482201670362e-05	0.004238818
Itgb1bp2	Q9R000	0.374348304	9	0.497048106	0.808265289
Il17f	Q7TNI7	-0.792764581	9	0.236670596	0.56966062
Il1b	P10749	0.130887391	9	0.578040564	0.858651527
Casp3	P70677	-1.610768352	9	0.004616702	0.058809687
Apbb1ip	Q8R5A3	-1.656946783	9	0.003965857	0.051467505
Wisp1	O54775	-0.49857644	9	0.255006517	0.586867142
Cdh6	P97326	-0.891771013	9	0.131004678	0.436663833
Pdgfb	P31240	-0.233277566	9	0.54934197	0.832535431
Igsf3	Q6ZQA6	-1.240146328	9	0.05115577	0.263037901
Tgfbr3	O88393	0.319258708	9	0.47246555	0.795334705
Cxcl1	P12850	0.291906889	9	0.111915466	0.405205837
Pak4	Q8BTW9	-0.877631396	9	0.057175805	0.28174159
Cntn4	Q69Z26	-0.699232193	9	0.079385539	0.333661046
Ghrl	Q9EQX0	1.682149014	9	0.016356227	0.138193429
Lpl	P11152	-0.13998685	9	0.736348168	0.920991364
Fstl3	Q9EQC7	0.746734442	9	0.048094178	0.258584282
Dctn2	Q99KJ8	-1.85060812	9	1.5747203044343e-05	0.001303868
Il5	P04401	-0.624877699	9	0.217866537	0.558046732
Eda2r	Q8BX35	1.448804229	9	0.011591252	0.118488354
Ntf3	P20181	-0.468328588	9	0.263672377	0.599782219
Tnfsf12	O54907	-1.254687313	9	0.015700646	0.13402201
Ccl20	O89093	1.517383986	9	0.00358398	0.048330881
Fli1	P26323	0.816814171	9	0.096725716	0.379568211
Tpp1	O89023	-0.346667681	9	0.387372366	0.747655756
Tnr	Q8BYI9	-0.235160202	9	0.538613488	0.830436844
Vegfd	P97946	-1.126293007	9	0.063514264	0.30224029
Parp1	P11103	0.53860467	9	0.372066713	0.736064908
Tnf	P06804	-0.183271848	9	0.65386433	0.88697615
Clmp	Q8R373	1.057721223	14	0.036047969	0.22784518
Matn2	O08746	-0.213751174	14	0.582972678	0.861966745
Cpe	Q00493	-0.281161701	14	0.431942548	0.769428924
Gcg	P55095	0.009707608	14	0.980575317	0.994664274
Gdnf	P48540	0.682950877	14	0.174103572	0.505816693
Yes1	Q04736	-0.02672959	14	0.957996483	0.991324335
Il17a	Q62386	-0.185652125	14	0.591380467	0.865129023
Foxo1	Q9R1E0	-0.189918099	14	0.566323547	0.846418587
Tnfrsf11b	O08712	0.639889885	14	0.061922805	0.298093501
Tgfb1	P04202	0.011204153	14	0.985053991	0.994664274
Pla2g4a	P47713	-1.598778665	14	0.025499728	0.183598042
Il6	P08505	0.288150585	14	0.245494378	0.572201028
Prdx5	P99029	0.601281676	14	0.234795644	0.56889942
Tgfa	P48030	0.943540796	14	0.12573594	0.426677697
Ccl5	P30882	0.220695641	14	0.547579614	0.832535431
Epo	P07321	-0.588336086	14	0.324805645	0.679139076
Axin1	O35625	-1.521039531	14	0.00213473	0.033991466
Fst	P47931	0.533327379	14	0.243494686	0.571681115
Rgma	Q6PCX7	-1.29084064	14	0.014270834	0.130325631
Nadk	P58058	0.486715208	14	0.320255608	0.676575349
Tnni3	P48787	-0.312493044	14	0.43546985	0.770446658
Notch3	Q61982	-0.657912184	14	0.243723954	0.571681115
Snap29	Q9ERB0	-1.646638378	14	0.027246744	0.185597954
Cntn1	P12960	-1.516386007	14	0.013090838	0.127520168
Clstn2	Q9ER65	-0.399325957	14	0.598884154	0.871434602
S100a4	P07091	0.236865129	14	0.40388262	0.760534562
Ca13	Q9D6N1	-0.491703433	14	0.412451362	0.766634751
Mia	Q61865	-1.481367452	14	0.013261029	0.127675951
Cant1	Q8VCF1	-0.387934328	14	0.457249482	0.791938671
Kitlg	P20826	-0.149608136	14	0.782011015	0.933502271
Gfra1	P97785	0.586155023	14	0.227885432	0.56270509
Ppp1r2	Q9DCL8	-1.309402557	14	0.017947352	0.140820538
Adam23	Q9R1V7	-0.807344135	14	0.044207229	0.246450578
Itgb6	Q9Z0T9	-0.695503809	14	0.040866987	0.235843574
Cyr61	P18406	0.134448381	14	0.792852552	0.935076703
Dlk1	Q09163	-0.807489851	14	0.167938999	0.49661961
Ahr	P30561	-0.108375558	14	0.851288892	0.958072412
Ccl2	P10148	0.525809572	14	0.000243613	0.007769343
Eno2	P17183	0.195659443	14	0.749259378	0.929046734
Plin1	Q8CGN5	-0.031703433	14	0.937197161	0.988078377
Wfikkn2	Q7TQN3	-0.083181738	14	0.716998276	0.919681272
Flrt2	Q8BLU0	-0.131632554	14	0.718921958	0.919681272
Qdpr	Q8BVI4	-0.627703109	14	0.228344095	0.56270509
Fas	P25446	1.527091741	14	0.013448734	0.127933474
Erbb4	Q61527	-0.39624335	14	0.478126092	0.795334705
Riox2	Q8CD15	-0.265437306	14	0.501931464	0.810134995
Plxna4	Q80UG2	-0.563435349	14	0.134111324	0.442407076
Epcam	Q99JW5	-0.132243814	14	0.757753338	0.931350419
Ccl3	P10855	1.177118276	14	0.078716201	0.333043132
Crim1	Q9JLL0	-0.921371511	14	0.122312435	0.420226956
Vsig2	Q9Z109	-0.175749262	14	0.658237829	0.88697615
Hgf	Q08048	0.366282219	14	0.256038633	0.587257585
Sez6l2	Q4V9Z5	0.027896986	14	0.929753895	0.988078377
Il1a	P01582	-1.376425755	14	0.026629258	0.185597954
Il23r	Q8K4B4	0.07026178	14	0.845481899	0.956364771
Dll1	Q61483	-0.383689398	14	0.235667272	0.56889942
Ddah1	Q9CWS0	-2.23185784	14	0.000409938	0.011156579
Il10	P18893	-0.070293398	14	0.898395025	0.971111072
Tnfrsf12a	Q9CR75	-0.336188506	14	0.592439145	0.865149228
Acvrl1	Q61288	0.288362919	14	0.607826256	0.871964838
Lgmn	O89017	0.66358024	14	0.008534247	0.092978379
Csf2	P01587	-0.584681317	14	0.223036108	0.561267047
Cxcl9	P18340	-0.000398935	14	0.998216653	0.999315189
Map2k6	P70236	-1.810584873	14	0.001601752	0.030142061
Itgb1bp2	Q9R000	-0.983222166	14	0.096524971	0.379568211
Il17f	Q7TNI7	0.16517566	14	0.730690623	0.919681272
Il1b	P10749	0.767486046	14	0.041016274	0.235843574
Casp3	P70677	-0.898976592	14	0.204013891	0.548269968
Apbb1ip	Q8R5A3	-0.557869689	14	0.197752112	0.538614306
Wisp1	O54775	-1.327471991	14	0.012229274	0.121998058
Cdh6	P97326	-2.093719277	14	0.000221006	0.007624713
Pdgfb	P31240	-0.623314809	14	0.154978197	0.48791615
Igsf3	Q6ZQA6	-0.256120197	14	0.452957202	0.791241694
Tgfbr3	O88393	-0.035147084	14	0.944896533	0.991019495
Cxcl1	P12850	0.366897148	14	0.075147883	0.32670504
Pak4	Q8BTW9	-1.373735583	14	0.005162906	0.063544838
Cntn4	Q69Z26	-0.486894541	14	0.397263885	0.752710519
Ghrl	Q9EQX0	1.51211342	14	0.11069864	0.403781823
Lpl	P11152	-0.052958896	14	0.927332668	0.988078377
Fstl3	Q9EQC7	-0.119830367	14	0.760981092	0.931350419
Dctn2	Q99KJ8	-1.636975301	14	0.000504748	0.012664581
Il5	P04401	0.023833277	14	0.961393045	0.991324335
Eda2r	Q8BX35	0.416515518	14	0.43361721	0.770165434
Ntf3	P20181	-0.496162528	14	0.508556993	0.813244455
Tnfsf12	O54907	-0.811901041	14	0.114037105	0.40689669
Ccl20	O89093	1.397594967	14	0.008359663	0.092978379
Fli1	P26323	0.511886543	14	0.266999045	0.604030626
Tpp1	O89023	-0.141372094	14	0.714321063	0.919681272
Tnr	Q8BYI9	0.43128626	14	0.425641909	0.769403933
Vegfd	P97946	0.169458772	14	0.630056848	0.881228159
Parp1	P11103	0.297552874	14	0.503247058	0.81067814
Tnf	P06804	0.101734726	14	0.871333273	0.961951934

## Sheet: ESM Table 2_pvalues GAM
ESM data file 2_pvalues from GAM model 2
ESM Data 2: P-values from GAM model used to assess linear and non-linear relationships between protein levels and the number of days post infection.
Gene	Uniprot	s(sample_day):Infection_status_control	s(sample_day):Infection_status_infected	Infection_statusinfected	s(sample_day):Infection_status_control_FDRadj	s(sample_day):Infection_status_infected_FDRadj	infection_status_FDRadj	s(sample_day):Infection_status_control_Bfadj	s(sample_day):Infection_status_infected_Bfadj	infection_status_Bfadj	deviance_explained
CLMP	Q8R373	0.693272457	3.03E-07	0.479968811	0.777817879	1.27E-06	0.710997183	1	2.79E-05	1	0.517234178
MATN2	O08746	0.014231268	0.001540517	0.916256474	0.081829792	0.003543189	0.924204056	1	0.141727571	1	0.486332365
CPE	Q00493	0.778931873	2.00E-16	0.752375056	0.843079203	2.00E-16	0.865950113	1	2.00E-16	1	0.385925647
GCG	P55095	0.794407465	0.049301863	0.312876614	0.849831242	0.076877481	0.599680177	1	1	1	0.063156767
GDNF	P48540	0.026840786	0.012427566	0.846065836	0.098774093	0.022418355	0.891099504	1	1	1	0.244810465
YES1	Q04736	0.261168045	0.279247395	0.758458661	0.486425726	0.342469809	0.865950113	1	1	1	0.111028204
IL17A	Q62386	0.439678625	0.167899815	0.268455218	0.577863336	0.22905882	0.561315456	1	1	1	0.350039368
FOXO1	Q9R1E0	0.075952385	2.00E-16	0.001585625	0.225407078	2.00E-16	0.016208608	1	2.00E-16	0.145877475	0.587098015
TNFRSF11B	O08712	0.185616809	2.00E-16	0.000179425	0.397718657	2.00E-16	0.002358151	1	2.00E-16	0.01650706	0.691682272
TGFB1	P04202	0.216216502	0.210902087	0.326371839	0.442042626	0.273281578	0.600524184	1	1	1	0.181755707
PLA2G4A	P47713	0.292610119	0.000947648	0.919239884	0.498954362	0.002235477	0.924204056	1	0.087183601	1	0.289260067
IL6	P08505	0.012911962	6.51E-07	0.156083583	0.081829792	2.60E-06	0.422343813	1	5.99E-05	1	0.401224014
PRDX5	P99029	0.005808036	0.00388989	0.700801824	0.044054439	0.007455622	0.865950113	0.534339325	0.357869848	1	0.300247346
TGFA	P48030	0.022481753	0.00258035	0.49474121	0.098774093	0.005520749	0.710997183	1	0.237392207	1	0.365195868
CCL5	P30882	0.298287934	2.00E-16	6.44E-06	0.498954362	2.00E-16	0.000197406	1	2.00E-16	0.000592219	0.7363363
EPO	P07321	0.407827049	0.018009811	0.078070831	0.560001321	0.031863512	0.29927152	1	1	1	0.181564351
AXIN1	O35625	0.03819476	2.56E-07	0.047141339	0.130145109	1.12E-06	0.206523963	1	2.35E-05	1	0.432332888
FST	P47931	0.000159077	0.000126786	0.487602668	0.002867354	0.00034563	0.710997183	0.014635078	0.011664274	1	0.449450771
RGMA	Q6PCX7	0.296822487	0.1770118	0.117197217	0.498954362	0.236015733	0.371798068	1	1	1	0.114773836
NADK	P58058	0.000249004	7.26E-05	0.377698626	0.002867354	0.000215366	0.643486548	0.022908394	0.006676345	1	0.411381516
TNNI3	P48787	0.358230748	7.16E-06	0.225840549	0.540282439	2.53E-05	0.531096124	1	0.000658533	1	0.325875169
NOTCH3	Q61982	0.154085744	0.964713956	0.650971484	0.36348432	0.975315208	0.820402418	1	1	1	0.197852498
SNAP29	Q9ERB0	0.639617083	2.05E-06	0.012999701	0.726478662	7.86E-06	0.070351322	1	0.000188606	1	0.310575853
CNTN1	P12960	0.092131765	2.00E-16	0.164437584	0.259239329	2.00E-16	0.432235935	1	2.00E-16	1	0.600760759
CLSTN2	Q9ER65	0.228811836	0.989418131	0.823821244	0.457623673	0.989418131	0.891099504	1	1	1	0.111143564
S100A4	P07091	0.025492341	0.003417785	0.297404616	0.098774093	0.006690132	0.590066743	1	0.314436222	1	0.319685966
CA13	Q9D6N1	0.000806448	0.000193386	0.30144714	0.008243689	0.000494208	0.590066743	0.074193204	0.017791494	1	0.325396157
MIA	Q61865	0.615299861	6.34E-05	0.210331356	0.70759484	0.000194299	0.509223282	1	0.00582897	1	0.264482681
CANT1	Q8VCF1	0.525489864	0.282909842	0.093183626	0.636119309	0.342469809	0.317514577	1	1	1	0.125619728
KITLG	P20826	0.003140153	0.277748641	0.242852123	0.028889403	0.342469809	0.544778724	0.288894031	1	1	0.225401016
GFRA1	P97785	0.025116837	0.00281909	0.194146353	0.098774093	0.005763472	0.482742283	1	0.259356239	1	0.359938208
PPP1R2	Q9DCL8	0.493780092	0.000127733	0.009434194	0.606372413	0.00034563	0.066765067	1	0.011751434	0.867945869	0.34148228
ADAM23	Q9R1V7	0.474120861	0.029431187	0.124441903	0.597522181	0.050142023	0.381097636	1	1	1	0.231740053
ITGB6	Q9Z0T9	0.457035375	0.008359138	0.510063196	0.592214852	0.015380814	0.710997183	1	0.769040694	1	0.164836029
CYR61	P18406	0.348784627	3.71E-05	0.396824398	0.540282439	0.000117713	0.650316135	1	0.00341368	1	0.31274587
DLK1	Q09163	0.026296675	0.495697974	0.141919343	0.098774093	0.556148946	0.395653927	1	1	1	0.172702128
AHR	P30561	0.109257817	0.063450277	0.091865702	0.289872492	0.095695499	0.317514577	1	1	1	0.19864687
CCL2	P10148	2.00E-16	2.00E-16	3.11E-10	2.00E-16	2.00E-16	2.86E-08	2.00E-16	2.00E-16	2.86E-08	0.885111812
ENO2	P17183	0.02369912	0.106665737	0.863940991	0.098774093	0.150973043	0.893062597	1	1	1	0.167094894
PLIN1	Q8CGN5	0.816848012	0.113927764	0.537622385	0.8637933	0.158808398	0.716829847	1	1	1	0.160919638
WFIKKN2	Q7TQN3	0.236117676	0.750181297	0.852356048	0.462187792	0.802519527	0.891099504	1	1	1	0.220628327
FLRT2	Q8BLU0	0.124216052	0.591393808	0.747568977	0.308861535	0.650625363	0.865950113	1	1	1	0.176980302
QDPR	Q8BVI4	0.264361808	0.006346445	0.399761999	0.486425726	0.011915774	0.650316135	1	0.583872942	1	0.284409289
FAS	P25446	0.000229153	2.00E-16	0.7816256	0.002867354	2.00E-16	0.866380183	0.021082086	2.00E-16	1	0.462162577
ERBB4	Q61527	0.929440886	0.169304345	0.368663243	0.939654523	0.22905882	0.643486548	1	1	1	0.130233772
RIOX2	Q8CD15	0.01842111	2.00E-16	0.003909939	0.09415234	2.00E-16	0.035971441	1	2.00E-16	0.359714414	0.47446023
PLXNA4	Q80UG2	0.006225084	0.29597286	0.714276871	0.044054439	0.35362991	0.865950113	0.572707707	1	1	0.13645145
EPCAM	Q99JW5	0.348843464	0.097949269	0.230911358	0.540282439	0.143037027	0.531096124	1	1	1	0.207635314
CCL3	P10855	6.04E-07	2.00E-16	0.004678533	2.78E-05	2.00E-16	0.03912955	5.56E-05	2.00E-16	0.430425052	0.576718411
CRIM1	Q9JLL0	0.013761185	0.039698015	0.130566447	0.081829792	0.064073989	0.381097636	1	1	1	0.25455287
VSIG2	Q9Z109	0.367657134	0.799916838	0.924204056	0.545555748	0.845889071	0.924204056	1	1	1	0.123495998
HGF	Q08048	4.23E-05	0.000144685	0.284324329	0.000972629	0.000380314	0.581285294	0.003890517	0.013310996	1	0.346243832
SEZ6L2	Q4V9Z5	0.14326452	1.65E-05	0.760585694	0.346850943	5.42E-05	0.865950113	1	0.001517113	1	0.414660958
IL1A	P01582	0.034412298	0.003327865	0.075684665	0.121766592	0.006655729	0.29927152	1	0.306163547	1	0.407050658
IL23R	Q8K4B4	0.560357404	0.084115301	0.425996284	0.660934374	0.124816253	0.675718243	1	1	1	0.344710529
DLL1	Q61483	0.190213271	0.002692397	0.000831057	0.397718657	0.005629556	0.00955716	1	0.24770048	0.076457281	0.324819423
DDAH1	Q9CWS0	0.015450061	1.14E-05	0.192861647	0.083612093	3.88E-05	0.482742283	1	0.001046293	1	0.507371898
IL10	P18893	0.769567976	0.946858484	0.091034187	0.842860164	0.967899783	0.317514577	1	1	1	0.105520926
TNFRSF12A	Q9CR75	0.720165614	0.060590304	0.52804333	0.798255861	0.092905133	0.714411564	1	1	1	0.338246494
ACVRL1	Q61288	0.327219824	0.033077297	0.1325557	0.537575424	0.054341273	0.381097636	1	1	1	0.217933214
LGMN	O89017	0.287404158	2.00E-16	0.012957735	0.498954362	2.00E-16	0.070351322	1	2.00E-16	1	0.634318766
CSF2	P01587	0.54260372	0.029376917	0.833727992	0.648305744	0.050142023	0.891099504	1	1	1	0.148041493
CXCL9	P18340	0.856407813	2.00E-16	3.87E-08	0.885275492	2.00E-16	1.78E-06	1	2.00E-16	3.56E-06	0.814586944
MAP2K6	P70236	0.469136563	2.00E-16	0.025686359	0.597522181	2.00E-16	0.118157252	1	2.00E-16	1	0.556003024
ITGB1BP2	Q9R000	0.494325336	0.309267979	0.362868325	0.606372413	0.364777616	0.643486548	1	1	1	0.129237827
IL17F	Q7TNI7	0.830835016	0.243301106	0.770559125	0.868600244	0.310884746	0.865950113	1	1	1	0.152950584
IL1B	P10749	1.04E-05	0.594049245	0.402913258	0.000318437	0.650625363	0.650316135	0.000955312	1	1	0.303893137
CASP3	P70677	0.113428367	9.59E-05	0.005439112	0.289872492	0.000275828	0.041699856	1	0.008826503	0.500398275	0.351383482
APBB1IP	Q8R5A3	0.163291257	0.002020306	0.062541449	0.37556989	0.004425432	0.261536969	1	0.185868144	1	0.339881409
WISP1	O54775	0.005342264	0.00083382	0.37259845	0.044054439	0.002018722	0.643486548	0.491488281	0.076711451	1	0.476383469
CDH6	P97326	0.181428036	6.07E-06	0.010282764	0.397718657	2.24E-05	0.06757245	1	0.000558848	0.946014298	0.253543102
PDGFB	P31240	0.256304797	0.430899639	0.622225168	0.486425726	0.489416874	0.795065492	1	1	1	0.208107564
IGSF3	Q6ZQA6	0.065196876	0.390887217	0.50196954	0.199937086	0.4495203	0.710997183	1	1	1	0.152587997
TGFBR3	O88393	0.342900314	0.923195882	0.263819048	0.540282439	0.954314844	0.561315456	1	1	1	0.149087961
CXCL1	P12850	0.189107946	2.00E-16	6.75E-05	0.397718657	2.00E-16	0.001552273	1	2.00E-16	0.006209092	0.746145053
PAK4	Q8BTW9	0.399266141	0.00041206	0.505474661	0.556552803	0.001024582	0.710997183	1	0.037909539	1	0.222879593
CNTN4	Q69Z26	0.352379563	0.210024614	0.109766907	0.540282439	0.273281578	0.360662696	1	1	1	0.172748876
GHRL	Q9EQX0	0.894010117	2.00E-16	9.33E-05	0.913877008	2.00E-16	0.001716324	1	2.00E-16	0.008581621	0.561991697
LPL	P11152	0.971682012	0.001874124	0.582677271	0.971682012	0.004205351	0.765804414	1	0.172419394	1	0.262564806
FSTL3	Q9EQC7	0.000249335	0.041381495	0.795076917	0.002867354	0.065639613	0.870798528	0.022938833	1	1	0.539288577
DCTN2	Q99KJ8	0.09298802	2.00E-16	0.011704526	0.259239329	2.00E-16	0.070351322	1	2.00E-16	1	0.483865439
IL5	P04401	0.376285857	0.317266801	0.771825101	0.549496807	0.369475262	0.865950113	1	1	1	0.165957696
EDA2R	Q8BX35	0.113357007	2.00E-16	0.000115906	0.289872492	2.00E-16	0.001777224	1	2.00E-16	0.010663346	0.713347552
NTF3	P20181	0.023420083	0.857050999	0.524817519	0.098774093	0.896007862	0.714411564	1	1	1	0.09928746
TNFSF12	O54907	0.385200975	0.247769215	0.020168619	0.553726402	0.312257093	0.103084051	1	1	1	0.271389606
CCL20	O89093	0.421299314	2.00E-16	0.025644816	0.566246396	2.00E-16	0.118157252	1	2.00E-16	1	0.457774712
FLI1	P26323	0.043362139	2.00E-16	0.32359328	0.142475598	2.00E-16	0.600524184	1	2.00E-16	1	0.434319447
TPP1	O89023	0.424684797	2.00E-16	0.748464916	0.566246396	2.00E-16	0.865950113	1	2.00E-16	1	0.471630543
TNR	Q8BYI9	0.393329154	0.101779092	0.453646717	0.556552803	0.146307445	0.707381321	1	1	1	0.153127406
VEGFD	P97946	0.275626974	0.652185351	0.489003294	0.497209443	0.705894733	0.710997183	1	1	1	0.151651629
PARP1	P11103	0.045324918	2.04E-07	0.607249751	0.143789394	9.40E-07	0.786858832	1	1.88E-05	1	0.427620667
TNF	P06804	0.583486205	0.031192717	0.248703331	0.679502922	0.052176909	0.544778724	1	1	1	0.186868131

## Sheet: ESM Table 3_Model accuracy
ESM Data 3: Accuracy of mouse model to predict infection status on different days post infection.
Study ID	Mouse ID	Litter ID	Cage ID	Internal ID	Group	Accuracy Day 1 [%]	Accuracy Day 2 [%]	Accuracy Day 3 [%]	Accuracy Day 4 [%]	Accuracy Day 5 [%]	Accuracy Day 7 [%]	Used in IHC
2	1	4	2	23MFT8:2	infected	100	100	100	100	100	100	Yes
2	2	4	1	23MFT8:4	control	0	100	100	100	100	100	Yes
2	3	4	1	23MFT8:3	control	0	100	100	100	100	100	Yes
2	4	3	1	23MFT7:2	control	100	100	100	100	100	100	Yes
2	5	4	2	23MFT8:5	infected	0	100	100	100	100	100	Yes
2	6	3	1	23MFT7:1	control	8	100	100	100	100	100	Yes
2	7	4	2	23MFT8:1	infected	100	100	100	100	100	100	Yes
2	8	3	2	23MFT7:5	infected	0	100	100	100	100	100	No
2	9	3	2	23MFT7:4	infected	100	100	100	100	100	100	Yes
1	1	1	1	F05:1	control	100	100	100	100	100	100	No
1	2	1	1	F05:2	control	0	24	100	99	100	100	No
1	3	2	2	F06:2	infected	0	95	0	0	100	100	No
1	4	1	1	F05:4	control	100	0	100	100	100	100	No
1	5	1	1	F05:3	control	99	100	100	100	100	100	No
1	6	2	2	F06:3	infected	0	100	100	100	100	100	No
1	7	2	2	F06:4	infected	0	0	100	100	100	100	No
1	8	2	2	F06:1	infected	0	100	100	100	100	100	No
